# Supplementary material for: Inulin-type fructan improves diabetic phenotype and gut microbiota profiles in rats
Source: PeerJ. 2018 Mar 1;6:e4446. doi: 10.7717/peerj.4446 (PMC5835350; doi:10.7717/peerj.4446)
Supplement: Data S1 [file peerj-06-4446-s001.xlsx]

## Sheet: Sheet1
	Body Weight (g)	Fasting Blood glucose (mmol/L)	OGTT-0 min	OGTT-30 min	OGTT-60 min	OGTT-120 min	OGTT-AUC(mmol/L/h)	insulin（ng/mL)	HOMA-IR	GLP-1(pM)	TC (mmol/L)	TG(mmol/L)	IL-6(pg/mL)	hepatic triglyceride	relative expression of IL6	relative expression of PEPCK	relative expression of G6PC
Control-1	542	5.4	5.4	11.5	8.3	6.5	16.575	0.798	4.06022	51.5	1.443	0.382	19.48	9.87	0.945238	0.947	1.027
Control-2	537.8	4.7	4.7	10.2	9.5	6.9	16.85	1.18	5.22556	51.5	1.379	0.494	19.47	9	1.01308	1.073	0.983
Control-3	557.6	5.5	5.5	10.2	8.6	6.9	16.375	0.682	3.53428	40.5	1.346	0.705	20.591	11.2	0.875847	0.987	1.023
Control-4	515.6	4.6	4.6	10.3	8.4	7	16.1	0.733	3.17698	45.25	1.391	0.59	18.58	10.38	0.992232	0.993	0.947
Control-5	533.1	5.6	5.6	9.9	7.7	6.3	15.275	0.917	4.8385	44.25	1.47	0.807	19.38	9.47	0.971813	0.984	0.948
Control-6	535.6	5.1	5.1	9.4	6.6	6	13.925	0.825	3.9644	42.5	1.129	0.527	21.6691	10.48	1.15569	1.043	1.038
CON+inulin-1	528.5	4.8	4.8	9.8	7.9	7.1	15.575	1.08	4.88448	48.3	1.352	0.699	20.7766	9.48	0.983	1.021	0.937
CON+inulin-2	549.5	5.2	5.2	10.2	8.4	6.8	16.1	0.84	4.11563	45.3	1.324	0.571	25.4758	8.92	0.978	1.004	0.997
CON+inulin-3	543.2	5.5	5.5	11.1	8.9	6.9	17.05	0.98	5.07858	47.3	1.372	0.548	25.4	9.28	0.923	0.995	0.985
CON+inulin-4	537.9	4.9	4.9	10.4	9.4	6.9	16.925	1.12	5.17092	43.2	1.132	0.38	27.4	9.18	1.023	1.034	1.054
CON+inulin-5	530.4	5.6	5.6	10.4	9.3	7.2	17.175	0.74	3.90457	49.3	1.483	0.683	28.4	9.37	0.947	0.984	1.058
CON+inulin-6	528.5	5.3	5.3	10.9	8.5	7	16.65	0.84	4.19477	50.2	1.233	0.738	18.4	8.92	1.032	1.094	1.036
DM-1	488.8	18.2	18.2	32.3	24.9	18.3	48.525	1.5	25.7227	34	3.103	1.583	65.1129	58.48	3.476	3.274	2.847
DM-2	486.9	23.2	23.2	31.7	29.7	20.3	54.075	1.62	35.4125	35.75	1.721	1.115	54.6088	63.28	4.034	2.948	2.954
DM-3	470.1	19.4	19.4	32.3	33.3	26.2	59.075	1.67	30.5261	35.5	2.337	1.161	51.8488	53.29	3.0193	3.148	2.547
DM-4	473.1	19.3	19.3	28.8	29.8	23.3	53.225	1.56	28.3684	30	2.597	1.536	41.0664	68.38	4.132	3.281	2.546
DM-5	476.3	16.1	16.1	32.7	27.7	18.9	50.6	1.53	23.2098	33.5	2.262	1.841	40.9392	71.38	3.234	2.984	2.627
DM-6	475.8	20.4	20.4	32.8	33.2	27.3	60.05	1.58	30.3697	34.4	2.273	1.539	48.38	69.38	3.583	3.184	2.898
DM+inulin-1	534.3	14.6	14.6	22.3	22.4	17	40.1	1.1	15.1321	41.5	1.686	1.053	30.4036	43.28	2.394	2.847	2.465
DM+inulin-2	519.1	13.3	13.3	26.8	18.9	15.8	38.8	1.128	14.1356	39.75	1.73	1.008	24.6584	39.58	1.583	1.742	1.346
DM+inulin-3	520.1	15	15	23.1	19.4	16.8	38.25	1.28	18.0907	40.5	1.928	0.769	33.8263	48.37	1.9487	1.473	1.382
DM+inulin-4	494.8	15.6	15.6	27.3	18.1	14.7	38.475	1.13	16.6095	42	1.564	0.872	19.57	51.37	1.347	1.563	1.457
DM+inulin-5	507.7	15.9	15.9	24.2	15.2	14.5	34.725	1.13	16.9289	43	1.62	0.675	18.59	48.38	1.247	1.453	1.543
DM+inulin-6	526.3	17.3	17.3	33.3	23.1	15.9	46.25	1.24	20.2126	40	1.582	1.133	20.48	54.37	1.756	1.274	1.572
